# Supplementary material for: Reversible Myc hypomorphism identifies a key Myc-dependency in early cancer evolution
Source: Nat Commun. 2022 Nov 9;13:6782. doi: 10.1038/s41467-022-34079-x (PMC9646778; doi:10.1038/s41467-022-34079-x)
Supplement: Supplementary file 4 — Source Data [file 41467_2022_34079_MOESM4_ESM.xlsx]

## Sheet: Figure 1
Figure 1b	Percentage of tumour burden relative to total lung in non-hypomorphed (control) versus hypomorphed MRK mice at 12, 22 or 32 weeks post Adv-Cre activation of KRasG12D
	Weeks	Control						Hypo
	12	0.92	2.85	0.72	1.04	1.93	1.21	0.36	0.12	0.3	0.1	0.17	0.14	0.09	0.12
	22	5.19	7.23	4.7	6.21	5.8	5.9	0.55	3.05	0.9	2.95	1.57	0.55	0.72	1.31	0.72
	32	4.85819	8.64098	11.8618	9	15.571	18.4659	0.703448	2.1722	2.39733	0.633201	1.61499	2.5051
Figure 1b	Grading of tumours in lungs from MRK mice at 32 weeks post Adv-Cre activation of KRasG12D, either non-hypomorphed (control, maintained on tetracycline) or hypomorphed (off tetracycline).
		Hyperplasia						Grade 1						Grade 2						Grade 3						Grade 4						Grade 5
	Control	70	37	33	57	94	63	21	8	46	40	53	29	6	4	21	7	13	7	1	2	4	0	4	2	0	0	1	0	1	1	0	0	0	1	0	1
	Hypo	27	31	59	12	36	55	1	3	3	1	4	0	0	0	0	0	0	0	0	0	0	0	0	0	0	0	0	0	0	0	0	0	0	0	0	0

## Sheet: Figure 2
Figure 2a	Quantitation of overall tumour load in non-Myc hypomorphed versus hypomorphed MRKPfl mice 14 weeks post Adv-Cre inhalation
		Control						Hypo
	% of Tumour Burden	32.1	44.9	43.5	40.9	16.5	29	14.6	16.6	0.9	5.8	3.1	4.1	18
Figure 2b	Quantitation of PDAC tumours per mouse in non-hypomorphed versus hypomorphed MRKPC mice and overall pancreas weight (a surrogate for tumour load) in the same animals.
	Number of PDAC/Mouse	Control	Hypo				Pancreas weight/mouse			Control	Hypo
		0	0							0.5913	0.4186
		1	0							0.5556	0.3132
		2	0							0.4748	0.3223
		0	1							0.4703	0.784
		2	0							2.3466	0.3107
		3	0							1.9979	0.2312
		2	1							2.1199	0.4208
		2	0							0.5144	0.2144
		2	0							0.9234	0.163
		2	0							0.6953	0.2034
		2	0							0.4206	0.3394
		2	2							0.5177	0.9172
		1	1							1.105	0.3637

## Sheet: Figure 3
Figure 3a	Quantitation of percentage tumour burden relative to the total lung in KR26MT2/MT2 and KR26MT2/+ mice, either without or with Myc for 6 weeks
			KR26MT2/MT2		KR26MT2/+
			OFF	ON	OFF	ON
			1.42	27.53	1.91	1.82
			6.4	40	2.99	2.4
			5.93	23.4	7.77	12.59
			16.55	18.78	2.01	2.62
			2.61	19.38		4.98
Figure 3a	Quantitation of proliferation (immunohistochemical staining for Ki67) of independent tumours in sections of lungs harvested from KR26MT2/MT2 and KR26MT2/+ mice 12 weeks after activation of KRasG12D either without or with activation of MycERT2 for 3 days
			KR26MT2/MT2		KR26MT2/+
			OFF	ON	OFF	ON
			11.9363	78.3626	15.2838	12.4694
			8.20734	59.3258	12.5604	10.8696
			8.93246	66.0057	9.47368	13.0137
			7.64045	70.9265	15.2838	20.9639
			18.2628	35	14.6853	9.09091
			10.8949	42.8266	9.17647	12.0267
			14.7196	35.4369	16.7476	15.8654
			11.575	42.0091	19.3853	10.7296
			10.1075	46.3675	25	20.5729
			11.9843	49.2788	28.0952	15.6942
			10.7206	75.4967	25.3333	12.7193
			9.89247	43.1151	9.69697	33.9246
			1.47992	15.4611		5.76132
			4.1958	18.7225		11.7851
			4.19799	38.8013		8.43689
			4.29894	24.2798		6.28466
				44.7142
				36.4449
				42.5759
				35.5613
				6.24598
				48.6231
				36.2434
				78.0909
Figure 3b	Quantitation of percentage tumour burden relative to the total pancreas from KCR26MT2/MT2 and KCR26MT2/+ mice, either without or with Myc activation for 3 weeks
			KCR26MT2/MT2		KCR26MT2/+
			OFF	ON	OFF	ON
			12.5	46.6	5.28553	4.59983
			6.7	62.1	4.27172	5.83262
			1.7	42.9	2.45928	5.0434
			3.3	92.7	4.87047	4.68058
				83.2		10.4241
				64.1		0.955689
Figure 3b	quantitation of proliferation (Ki67) in sections of pancreata harvested from 12 week-old KCR26MT2/MT2 and KCR26MT2/+ mice, either without or with activation of MycERT2 for 3 days
			KCR26MT2/MT2		KCR26MT2/+
			OFF	ON	OFF	ON
			4.5208	25.3418	7.19041	5.21465
			7.23404	28.254	9.45559	13.8158
			11.3274	34.8018	8.36735	7.9334
			10.4888	35.6347

## Sheet: Figure 4
Figure 4b	Quantification of CD206, IL23, CD3 and NKp46 immunohistochemical staining in sections of lungs harvested from KR26MT2/MT2 and KR26MT2/+ mice 12 weeks after activation of KRasG12D, either without or with activation of MycERT2 for 3 days
		CD206					IL23					CD3
		KR26MT2/MT2		KR26MT2/+			KR26MT2/MT2		KR26MT2/+			KR26MT2/MT2		KR26MT2/+
		OFF	ON	OFF	ON		OFF	ON	OFF	ON		OFF	ON	OFF	ON
		147.2	149.7	165.8	43.2		0.0876665	0.507233	0.00721854	0.00496046		147.2	149.7	165.8	43.2
		85.2	179.5	62.9	52		0.0300603	5.00391	0.00138973	0.00325077		85.2	179.5	62.9	52
		73.7	142.5	39.9	25.8		0.00908533	1.75864	0.0598507	0.00305111		73.7	142.5	39.9	25.8
		28.5	182.7	101.6	58.6		0.00908544	0.973631	0.00810617	0.0625183		28.5	182.7	101.6	58.6
		82.6	75.4	48.9	82.7		0.002772	1.50461	0.00601266	0.0210101		82.6	75.4	48.9	82.7
		38.5	101.3	11.6	36.6		0.00054612	8.05737	0.00102041	0.00242812		38.5	101.3	11.6	36.6
		49.9	221.9	50.1	61.7		0.0001278	2.72283	0.00015528	0.00144262		49.9	221.9	50.1	61.7
		76.8	133.2	35	34.4		0.00867718	2.82283	0.00028441	0.00077519		76.8	133.2	35	34.4
		48.1	50.3	28	28.9		0.00161893	8.73443	0.00358056	0.0109183		48.1	50.3	28	28.9
			42.4	59	22.5		0.00805231	7.8019	0.00638723	0.015524			42.4	59	22.5
			95.5	31	66.6		0.00113507	0.255682	0.00079156	0.00031626			95.5	31	66.6
			66.4	82	162.2		0.139987	3.22136	0.00144132	0.00446559			66.4	82	162.2
			92.6	48	29		0.0067806	6.67659	0.00230931	0.00458787			92.6	48	29
			119.6		25.4		0.163389	2.83611	4.413e-05	0.00321761			119.6		25.4
			206.7		18.2		0.00407779	3.1614	0.065749	0.382937			206.7		18.2
			191.1		22			9.99692		0.000864362			191.1		22
			68.9		7.5			9.31704		1.23993e-05			68.9		7.5
			68.2		34.5			0.880859		0.236175			68.2		34.5
			57.5		23.9			3.34524		0.00685046			57.5		23.9
			123.1		33			6.94536		0.000780696			123.1		33
			137.8		27.4			1.82128					137.8		27.4
			223.6		27.9			1.59525					223.6		27.9
			150.5		35.9			8.29733					150.5		35.9
			204.4		36.8			1.09034					204.4		36.8
			233.2		24.6			2.2486					233.2		24.6
			127		30.5			4.7927					127		30.5
			156		21.7			1.82976					156		21.7
			99					1.29588					99
			67					1.63606					67
			143										143
		%NKp46		None						≤10 Cells						>10 Cells
		KR26MT2/MT2 OFF		10.5263	23.8095	9.52381				26.3158	23.8095	28.5714				63.1579	52.381	61.9048
		KR26MT2/MT2 ON		85.7143	77.6471	74	58.6207	73.4177	80	14.2857	14.1176	12	10.3448	13.9241	15	0	8.23529	14	31.0345	12.6582	5
		KR26MT2/+ OFF		9.52381	20	12.1212				28.5714	20	18.1818				61.9048	60	69.697
		KR26MT2/+ ON		23.3333	10.5263	9.52381	13.6364			20	21.0526	9.52381	18.1818			56.6667	68.4211	80.9524	68.1818
		NKp46
		KR26MT2/MT2

## Sheet: Figure 5
Figure 5b	Blood counts of total leukocytes, erythrocytes and platelets taken at various times of the metronomic regimen described (10, 15 and 20 weeks) showing substantial amelioration of the pathological changes caused by sustained Myc hypomorphism
	Leukocytes
	wks	Tetracycline control											Metronomically hypomorphed
	10	118.108	117.95	89.6101	74.3321	124.277	125.707	69.1583	80.858	140.6	53.9509	105.45	46	57	98	68
	15	120.69	93.2898	135.042	140.913	74.3709	59.3663	76.3281					120	73	87	53.4949	146.785	54.1472	170
	20	140.6	53.9509	105.45									53	146	54	170		78	52	105
	Erythrocytes
	wks	Tetracycline control											Metronomically hypomorphed
	10	99.5465	100.4	99.7599	100.293								96.5591	102.534	105.201	91.9712
	15	104.553	91.7736	99.8239	103.849	101.781	101.577	91.2555	95.7518	102.496	100.146	106.993	92	125	111	100	103	91	82	90
	20	109.563	87.5708	102.866									85	89	101	99
	Platelets
	wks	Tetracycline control											Metronomically hypomorphed
	10	114.012	97.2082	81.6804	107.099								117	126	116	166	115
	15	91.1851	99.7576	104.962									72	130	78	127	105	64	90	92	104.095
	20	114.325	80.5703	105.105									109	90	77	175	75
Figure 5c	Percentage lung tumour burden relative to total lung in control (normal Myc level ) versus metronomically Myc hypomorphed MRK mice 22 weeks post Adv-Cre activation
	wks	Tetracycline control											Metronomically hypomorphed
	22	6.87	7.95	4.62	8.72	6.41	2.65	8.2	5.97	3.7	3.45	5.6	2.26	3.05	5.54	1.79	1.51	1.16	0.32	0.88

## Sheet: Suppl Fig 2
Supplementary Figures 2A and 2B	TRE insertion insertion into the endogenous c-myc gene 2nd intron does not measurably impact endogenous Myc expression level or kinetics of serum regulation
	WB quantification MALF from A004 and A002
	Ctrl Async	13406	38933.6	2.90418	1
	Inhib. Async	11926.1	20074.3	1.68321	0.579582
	Ctrl Async	15842.8	35564.7	2.24485	1
	Inhib. Async	15075.6	16974.1	1.12593	0.501562
	ImajeJ -WB quantification MALF from k001 and k006
		actin	myc	Myc/actin	sample/Ctrl Async
	Ctrl Async	11652.4	19318.5	1.6579	1
	Inhib. Async	10539.2	11344.9	1.07644	0.649282
	A- orginal Myc scan							A- orginal Myc scan labelled											A -actin scan
	K- orginal Myc scan							K -actin scan

## Sheet: Suppl Fig 3
Supplementary Figure 3A	Withdrawal of tetracycline from MR mice induces reversible Myc hypomorphism
	Bone Marrow				Spleen				Thymus				Small Intestine
	ON Tetracycline	OFF Tetracyline (2w)	OFF Tetracyline (4w)	Reversion 1w	ON Tetracycline	OFF Tetracyline (2w)	OFF Tetracyline (4w)	Reversion 1w	ON Tetracycline	OFF Tetracyline (2w)	OFF Tetracyline (4w)	Reversion 1w	ON Tetracycline	OFF Tetracyline (2w)	OFF Tetracyline (4w)	Reversion 1w
	117.452	83.8915	76.6549	144.662	92.1707	66.8624	69.5905	103.172	145.108	92.1033	49.7074	107.496	108.916	98.946	85.8648	105.793
	125.477	61.7488	78.5111	128.355	83.7749	65.7531	66.5819	117.544	108.235	73.1188	39.3564	139.628	116.292	74.8124	86.7408	96.4426
	157.401	65.904	64.5726	105.555	106.334	53.5907	50.7581	87.3989	142.444	66.5268	60.9631	116.016	129.851	77.2426	70.0778	95.9068
	98.7316	72.0965		98.9768	120.597	45.1616		91.5059	89.7041	78.5722		119.635	123.622	68.9706		106.85
		72.9921			96.4309	50.6611			112.075				97.239	60.2417
					88.2466				93.155				91.938
Supplementary Figure 3C	Peripheral blood count collected from tetracycline treated or tetracycline deprived MR mice.
	Leukocytes			Erythrocytes			Platelets
	ON Tetracycline	OFF Tetracyline (2w)	OFF Tetracyline (4w)	ON Tetracycline	OFF Tetracyline (2w)	OFF Tetracyline (4w)	ON Tetracycline	OFF Tetracyline (2w)	OFF Tetracyline (4w)
	59.887	73.4463	70.0565	76.6366	62.4153	107.223	76.437	66.506	63.6473
	90.3955	118.644	117.514	105.418	103.612	111.174	116.31	103.82	58.9828
	144.633	101.695	99.435	112.415	91.0835	99.0971	56.124	113.45	86.5182
	105.085	128.814	87.0056	105.53	114.108	96.1625	116.91	127.29	84.5621
			80.226			101.354	134.22		88.9257
			106.215			107.111			78.8444
			101.695			95.0339			128.498
			168.362			99.6614			80.4995
			153.672			106.659			85.164
			110.734			81.4898			47.6979
						117.72			115.709

## Sheet: Suppl Fig 4
Supplementary Figure 4B	Quantitative RT-PCR analysis of Myc mRNA isolated from lungs and pancreas of 8 and 14 day-old control non-hypomorphed MTRE/TRE;R+/– versus MTRE/TRE;R+/– neonates hypomorphed from birth.
		8 d		14 d
Lung	Tetracycline	Control	Hypo	Control	Hypo
		30.7613	16.1914	16.3365	6.05666
		30.321	19.9022	17.8279	5.93493
		30.6312	19.9712	14.8949	8.62222
			18.0467	19.8851
			14.624
		8 d		14 d
Pancreas	Tetracycline	Control	Hypo	Control	Hypo
		313.448	127.777	426.157	53.4225
		301.434	171.413	589.382	83.2791
		310.01	171.529	458.025	148.017
		203.375	253.253

## Sheet: Suppl Fig 5
Supplementary Figure 5A	Quantification of incidence of escape mechanisms in individual “escapee” lung tumours, showing expression of the tTSKid repressor (RNA ISH) and elevated levels of Myc (Myc IHC positive cells >25%) relative to control non-hypomorphed (ON tetracycline).
		% lesions witht tTs is sum of Medium and High
	Lung	Hypomorphed								Tetracycline control
	tTS	% lesions with tTs	TOT tum	tTS negative	%	tTS medium	%	tTS high	%	% lesions with tTs	TOT tum	tTS negative	%	tTS medium	%	tTS high	%
		78.9	71	15	21.1	36	50.7	20	28.2	93.4	76	5	6.57895	35	46.0526	36	47.3684
		41.2	17	10	58.8	5	29.4	2	11.8	94.5	55	3	5.45455	31	56.3636	21	38.1818
		62.5	64	24	37.5	31	48.4	9	14.1	95.5	132	6	4.54545	58	43.9394	68	51.5152
		67.7419	31	10	32.2581	21	67.7419	0	0	94.6	93	5	5.37634	45	48.3871	43	46.2366
		% lesions witht Myc is sum of Medium and High
		Hypomorphed								Tetracycline control
		% lesions with High Myc	TOT tum	Myc normal	%	Myc medium	%	Myc high	%	% lesions with High Myc	TOT tum	Myc normal	%	Myc medium	%	Myc high	%
		63.1	38	14	36.8	4	10.5	20	52.6	16.7	84	70	83.3	11	13.1	3	3.6
		59.1	22	9	40.9	9	40.9	4	18.2	18.2	99	80	80.8	10	10.1	8	8.1
		65.6	32	11	34.4	5	15.6	16	50	14.3	98	84	85.7	10	10.2	4	4.1
		45	40	22	55	12	30	6	15
		% lesions with tTS					% lesions with high Myc
		MRKPfl mice					MRKPfl mice
	Myc Status	Control	Hypo			Myc Status	Control	Hypo
		93.4	79				16.7	63.2
		94.5	42				18.2	59.1
		95.5	63				14.3	45
		94.6	68					65
Supplementary Figure 5B	Quantitation of RNAscope analysis of tTSKid expression and of cells positive for Myc expression (IHC) in PDACs from non-hypomorphed MRKPC mice (blue) versus “hypomorphed” PDAC escapees (red).
		Score ot tTS					Myc +ve score
		MRKPC mice					MRKPC mice
	Myc Status	Control	Hypo			Myc Status	Control	Hypo
		4	1				1	2
		4	1				1	2
		4	1				1	2
		4	1				2	2
		3	2				1	2
		3					2
							1

## Sheet: Suppl Fig 6
Supplementary Figure 6	Heat map of Myc target gene RNA expression in pancreas samples from 12 week-old KCR26MMT2/+ (1 copy MycERT2 – Myc at hypomorphic level) and KCR26MMT2/MT2 (2 copies MycERT2 – Myc at ~physiological level) mice
			KCR26MT2/+ ON/OFF	KCR26MT2/MT2 ON/OFF
		Fam185a	1.245	1.619
		Eef1e1	1.316	1.571
		Noa1	1.266	1.465
		Rrp9	1.146	1.443
		Slc19a1	1.271	1.44
		Cd3eap	1.36	1.405
		Tcof1	1.307	1.378
		Fbl	1.249	1.374
		Prmt3	1.254	1.354
		Xrcc6	1.134	1.307
		Ranbp1	1.138	1.289
		Nsun2	1.168	1.27
		Zmynd19	1.195	1.265
		Cinp	1.157	1.264
		Cstf2	1.106	1.263
		Tfdp1	1.139	1.251
		Nup85	1.107	1.243
		Atad3a	1.105	1.239
		Nhp2	1.161	1.239
		Prmt1	1.198	1.233
		Polr1b	1.125	1.227
		Pold2	1.119	1.215
		C1qbp	1.111	1.209
		Nop56	1.082	1.209
		Wdr36	1.086	1.206
		Thop1	1.112	1.2
		Ctps	1.097	1.199
		Nop2	1.121	1.194
		Adpgk	1.094	1.193
		Mat2a	1.053	1.168
		Rsl1d1	1.093	1.167
		Hspd1	1.068	1.167
		Ptma	1.131	1.166
		Set	1.087	1.166
		Mthfd1	1.115	1.163
		Phb2	1.137	1.161
		Ldha	1.135	1.156
		Nap1l1	1.091	1.154
		Ncl	1.091	1.153
		Bop1	1.09	1.13
		Fasn	1.127	1.124
		Serbp1	1.08	1.106

[truncated: 3 more sheets: Suppl Fig 8, Suppl Fig 9, Suppl Fig 10]
